# Supplementary material for: Profiling the inhibitory receptors LAG-3, TIM-3, and TIGIT in renal cell carcinoma reveals malignancy
Source: Nat Commun. 2021 Sep 20;12:5547. doi: 10.1038/s41467-021-25865-0 (PMC8452744; doi:10.1038/s41467-021-25865-0)
Supplement: Supplementary file 4 — Supplementary Data 1 [file 41467_2021_25865_MOESM4_ESM.xlsx]

## Sheet: Supplementary Data1
Supplementary Data1, Clinical and pathological data of COHORT1
	All patients	IR_Cluster
		LAG-3	TIM-3	TIGIT
Age, year, range	19 - 83	19 - 80	19 - 83	35 - 71
Gender, male / female	76 / 29	35 / 10	30 / 16	11 / 3
	IR_Cluster	Status	OS from surgery (months)	Nuclear grade (G1/2=0, G3/4=1)	pathological T stage T1/2=0, T3/4=1	Venous invasion	Tumour size (mm)
Case1	LAG	Alive	162.411	0	0	no	31
Case2	LAG	Alive	138.575	0	0	no	23
Case3	LAG	Alive	166.389	0	0	no	30
Case4	LAG	Alive	129.205	0	0	no	40
Case5	LAG	Alive	173.49	0	0	no	32
Case6	LAG	Alive	171.123	0	0	no	55
Case7	LAG	Alive	111.551	0	0	no	30
Case8	LAG	Alive	147.781	0	0	no	32
Case9	LAG	Alive	106.553	0	0	no	23
Case10	LAG	Alive	174.707	0	0	yes	30
Case11	LAG	Alive	179.211	0	0	no	31
Case12	LAG	Alive	48.9534	0	0	yes	64
Case13	LAG	Alive	168.066	0	0	yes	75
Case14	LAG	Alive	64.8	0	1	no	30
Case15	LAG	Dead	125.622	0	1	no	25
Case16	LAG	Alive	119.441	1	1	yes	60
Case17	LAG	Alive	120.329	1	1	yes	34
Case18	LAG	Dead	126.082	0	1	no	35
Case19	LAG	Dead	115.233	1	1	yes	60
Case20	LAG	Dead	21.7644	1	1	yes	120
Case21	LAG	Alive	70.0274	1	1	yes	30
Case22	LAG	Dead	30.1808	1	1	no	100
Case23	LAG	Alive	210.838	0	0	no	36
Case24	LAG	Alive	114.97	0	0	no	65
Case25	LAG	Alive	170.532	0	0	no	59
Case26	LAG	Dead	4.3726	1	0	yes	120
Case27	LAG	Dead	21.5342	1	1	yes	85
Case28	LAG	Dead	10.6521	1	1	yes	58
Case29	LAG	Dead	78.3781	0	0	no	45
Case30	LAG	Dead	50.4986	0	0	no	50
Case31	LAG	Dead	61.2493	1	1	no	110
Case32	LAG	Dead	11.9342	1	1	yes	52
Case33	LAG	Alive	44.3507	1	1	yes	31
Case34	LAG	Alive	120.395	0	0	no	55
Case35	LAG	Dead	99.9781	1	1	yes	130
Case36	LAG	Dead	105.962	0	1	no	50
Case37	LAG	Alive	156.69	0	0	no	30
Case38	LAG	Dead	73.2822	0	1	no	65
Case39	LAG	Dead	76.8329	0	0	no	72
Case40	LAG	Dead	61.3808	1	1	no	124
Case41	LAG	Dead	97.9726	1	1	yes	150
Case42	LAG	Dead	78.1151	1	0	no	22
Case43	LAG	Dead	74.7288	0	0	no	90
Case44	LAG	Dead	106	1	1	yes	75
Case45	LAG	Dead	9.27123	1	1	yes	45
Case46	TIM	Alive	161.786	0	0	no	40
Case47	TIM	Alive	63.9452	0	0	yes	50
Case48	TIM	Alive	27.4849	0	0	no	20
Case49	TIM	Alive	114.115	0	0	no	30
Case50	TIM	Alive	62.663	0	0	no	20
Case51	TIM	Alive	114.871	0	0	no	30
Case52	TIM	Alive	168.23	1	0	no	55
Case53	TIM	Alive	168.066	0	0	yes	75
Case54	TIM	Alive	203.868	1	0	no	100
Case55	TIM	Alive	193.874	0	0	no	79
Case56	TIM	Alive	135.189	0	0	no	80
Case57	TIM	Alive	6.44384	1	0	no	110
Case58	TIM	Alive	140.778	1	0	yes	90
Case59	TIM	Alive	158.762	0	0	no	100
Case60	TIM	Alive	231.452	0	0	no	80
Case61	TIM	Alive	223.036	0	0	no	90
Case62	TIM	Alive	122.762	0	1	yes	62
Case63	TIM	Alive	121.019	0	1	no	50
Case64	TIM	Alive	9.99452	0	1	no	42
Case65	TIM	Dead	5.7863	1	1	yes	120
Case66	TIM	Alive	120.756	1	1	no	60
Case67	TIM	Alive	34.2904	1	1	yes	104
Case68	TIM	Alive	97.3808	0	1	no	50
Case69	TIM	Alive	75.1233	1	0	yes	65
Case70	TIM	Alive	84.9534	0	0	yes	75
Case71	TIM	Alive	102.378	0	1	no	63
Case72	TIM	Alive	194.433	0	0	no	80
Case73	TIM	Dead	83.8356	0	0	no	60
Case74	TIM	Alive	99.4521	1	1	yes	60
Case75	TIM	Alive	41.6219	1	1	yes	65
Case76	TIM	Alive	56.2849	0	1	no	70
Case77	TIM	Dead	97.9726	0	0	no	30
Case78	TIM	Dead	115.2	0	1	no	90
Case79	TIM	Alive	123.189	1	0	no	30
Case80	TIM	Alive	135.616	0	1	no	75
Case81	TIM	Dead	64.9	1	0	no	35
Case82	TIM	Alive	117.238	0	0	no	45
Case83	TIM	Alive	192.066	0	0	no	85
Case84	TIM	Alive	165.436	0	0	no	90
Case85	TIM	Dead	13.2822	1	1	no	80
Case86	TIM	Dead	44.3836	0	0	no	74
Case87	TIM	Dead	44.7452	1	0	no	85
Case88	TIM	Dead	42.0822	1	0	no	75
Case89	TIM	Dead	18.9699	0	1	no	75
Case90	TIM	Alive	127.2	0	0	no	40
Case91	TIM	Dead	82.2904	1	1	no	53
Case92	TIGIT	Alive	0.854795	0	0	no	30
Case93	TIGIT	Alive	60.789	0	0	no	40
Case94	TIGIT	Alive	150.674	0	0	no	60
Case95	TIGIT	Alive	169.874	0	0	no	37
Case96	TIGIT	Alive	37.2493	0	0	no	45
Case97	TIGIT	Alive	176.679	0	0	no	50
Case98	TIGIT	Alive	58.2904	0	0	no	95
Case99	TIGIT	Alive	113.096	0	1	yes	50
Case100	TIGIT	Alive	5.88493	0	1	no	25
Case101	TIGIT	Alive	47.1452	0	1	yes	30
Case102	TIGIT	Alive	128.121	0	0	no	25
Case103	TIGIT	Dead	84.9534	1	0	yes	105
Case104	TIGIT	Alive	111.584	1	1	no	80
Case105	TIGIT	Alive	210.707	0	0	no	85
