# Supplementary material for: Profiling the inhibitory receptors LAG-3, TIM-3, and TIGIT in renal cell carcinoma reveals malignancy
Source: Nat Commun. 2021 Sep 20;12:5547. doi: 10.1038/s41467-021-25865-0 (PMC8452744; doi:10.1038/s41467-021-25865-0)
Supplement: Supplementary file 5 — Supplementary Data 2 [file 41467_2021_25865_MOESM5_ESM.xlsx]

## Sheet: Supplementary Data 2
Supplementary Data 2, Clinical and pathological data of COHORT4
	All patients	IR_Cluster
		LAG-3	TIM-3	TIGIT
Age, year, range	33 - 88	37 - 88	33 - 78	35 - 83
Gender, male / female	77 / 19	17 / 9	32 / 6	28 / 4
	IR_Cluster	status	OS from surgery (months)	Nuclear grade (G1/2=1, G3/4=0)	Pathological T stage T1/2=1, T3/4=0	Venous invasion	Tumour size (mm)
Case1	LAG	Alive	31	0	1	yes	65
Case2	LAG	Alive	184.967	1	1	no	50
Case3	LAG	Dead	20.7667	1	1	yes	60
Case4	LAG	Alive	187.3	1	1	no	31
Case5	LAG	Alive	180.4	1	1	no	55
Case6	LAG	Alive	51.9333	1	1	no	30
Case7	LAG	Dead	75.2667	1	1	no	55
Case8	LAG	Dead	14.8333	0	0	yes	52
Case9	LAG	Alive	80.9667	1	1	no	17
Case10	LAG	Alive	1.13333	1	1	no	42
Case11	LAG	Alive	64.8333	1	1	yes	50
Case12	LAG	Alive	131	1	1	no	40
Case13	LAG	Dead	93.2	0	1	yes	42
Case14	LAG	Alive	147.867	0	1	no	20
Case15	LAG	Alive	10.1	1	1	no	18
Case16	LAG	Alive	136.233	1	1	no	15
Case17	LAG	Dead	99.3333	1	1	no	30
Case18	LAG	Alive	86.3333	0	0	no	60
Case19	LAG	Alive	6	1	1	no	23
Case20	LAG	Dead	21.6333	0	0	no	80
Case21	LAG	Dead	94.5	0	0	yes	48
Case22	LAG	Dead	35.6667	1	0	yes	80
Case23	LAG	Dead	30.3	1	1	no	50
Case24	LAG	Dead	15.5	0	0	yes	85
Case25	LAG	Alive	153.067	1	1	no	17
Case26	LAG	Alive	148.8	0	1	yes	90
Case27	TIM	Alive	0.866667	1	1	no	30
Case28	TIM	Dead	70.6667	1	1	no	47
Case29	TIM	Alive	223.433	1	1	no	31
Case30	TIM	Alive	137.4	1	0	yes	75
Case31	TIM	Alive	152.767	1	1	no	60
Case32	TIM	Alive	48.6333	1	1	no	45
Case33	TIM	Alive	140.5	1	1	no	23
Case34	TIM	Alive	12.1667	1	1	no	20
Case35	TIM	Alive	180.933	1	1	no	44
Case36	TIM	Alive	175.633	1	1	no	35
Case37	TIM	Alive	102.133	1	1	no	30
Case38	TIM	Alive	76.6	1	1	no	32
Case39	TIM	Alive	191.3	1	1	no	62
Case40	TIM	Alive	106.9	1	1	no	30
Case41	TIM	Alive	77.8667	1	0	no	30
Case42	TIM	Alive	70.2333	1	1	no	35
Case43	TIM	Alive	230.233	1	1	no	15
Case44	TIM	Alive	124.467	1	0	yes	62
Case45	TIM	Alive	103.533	1	1	no	30
Case46	TIM	Alive	169.233	0	1	no	33
Case47	TIM	Alive	108.033	1	1	no	23
Case48	TIM	Alive	221.2	1	1	no	50
Case49	TIM	Dead	107.3	1	0	no	50
Case50	TIM	Alive	207.133	1	1	no	25
Case51	TIM	Dead	178.7	1	1	yes	95
Case52	TIM	Alive	146.133	1	1	no	22
Case53	TIM	Alive	206.633	1	1	no	80
Case54	TIM	Alive	73.4333	1	1	no	50
Case55	TIM	Alive	193.633	1	1	yes	33
Case56	TIM	Alive	138.233	1	1	no	50
Case57	TIM	Alive	208.167	1	1	no	25
Case58	TIM	Alive	59.1	1	1	no	95
Case59	TIM	Alive	194.467	0	1	no	68
Case60	TIM	Alive	191.5	1	1	no	27
Case61	TIM	Alive	132.333	1	1	no	32
Case62	TIM	Dead	13.8667	0	1	yes	39
Case63	TIM	Alive	120.633	1	1	no	30
Case64	TIM	Alive	150.9	1	1	yes	41
Case65	TIGIT	Alive	171.033	1	1	no	40
Case66	TIGIT	Alive	183.433	1	1	yes	30
Case67	TIGIT	Alive	84.7	1	1	no	40
Case68	TIGIT	Alive	24.1667	1	1	no	20
Case69	TIGIT	Alive	42.2333	1	1	no	20
Case70	TIGIT	Alive	225.9	1	1	no	43
Case71	TIGIT	Alive	27.8667	1	1	no	20
Case72	TIGIT	Alive	107.2	1	1	no	27
Case73	TIGIT	Alive	224.767	1	1	no	28
Case74	TIGIT	Alive	231.367	1	1	no	85
Case75	TIGIT	Alive	174.233	1	1	no	31
Case76	TIGIT	Alive	217.033	1	1	no	40
Case77	TIGIT	Alive	1.2	1	1	no	50
Case78	TIGIT	Alive	181.3	1	1	no	59
Case79	TIGIT	Alive	82.7333	1	1	no	48
Case80	TIGIT	Alive	196.567	1	1	no	79
Case81	TIGIT	Alive	13.3333	1	1	no	30
Case82	TIGIT	Alive	27.9	1	1	yes	25
Case83	TIGIT	Alive	38.8333	1	1	no	40
Case84	TIGIT	Alive	203.8	1	1	no	30
Case85	TIGIT	Alive	116.467	1	1	no	30
Case86	TIGIT	Alive	177.7	1	1	no	37
Case87	TIGIT	Dead	36.4	0	0	yes	82
Case88	TIGIT	Alive	47.8	1	1	yes	30
Case89	TIGIT	Alive	166.967	1	1	no	59
Case90	TIGIT	Alive	46.6333	1	1	no	17
Case91	TIGIT	Alive	110.567	0	0	yes	36
Case92	TIGIT	Dead	43.7667	0	1	yes	65
Case93	TIGIT	Alive	67.1667	0	0	yes	31
Case94	TIGIT	Dead	48.5667	1	1	yes	50
Case95	TIGIT	Alive	149.067	1	1	no	50
Case96	TIGIT	Alive	154.533	1	1	no	22
