# Supplementary material for: Profiling the inhibitory receptors LAG-3, TIM-3, and TIGIT in renal cell carcinoma reveals malignancy
Source: Nat Commun. 2021 Sep 20;12:5547. doi: 10.1038/s41467-021-25865-0 (PMC8452744; doi:10.1038/s41467-021-25865-0)
Supplement: Supplementary file 7 — Source data [file 41467_2021_25865_MOESM7_ESM.xlsx]

## Sheet: Figure 1g
Figure 1g
		Status	Time from surgery to recurrence
LAG-3	Data 1	No recurrence	162.411
	Data 2	No recurrence	138.575
	Data 3	No recurrence	166.389
	Data 4	No recurrence	129.205
	Data 5	No recurrence	173.49
	Data 6	No recurrence	171.123
	Data 7	No recurrence	111.551
	Data 8	No recurrence	147.781
	Data 9	No recurrence	106.553
	Data 10	No recurrence	174.707
	Data 11	No recurrence	179.211
	Data 12	No recurrence	48.9534
	Data 13	No recurrence	168.066
	Data 14	No recurrence	76.8
	Data 15	No recurrence	119.638
	Data 16	No recurrence	119.441
	Data 17	No recurrence	120.329
	Data 18	No recurrence	111.353
	Data 19	No recurrence	65.8849
	Data 20	Recurrencd	3.32055
	Data 21	Recurrencd	3.02466
	Data 22	Recurrencd	2.23562
	Data 23	Recurrencd	163.2
	Data 24	Recurrencd	11.8685
	Data 25	Recurrencd	113.227
	Data 26	Recurrencd	1.54521
	Data 27	Recurrencd	2.03836
	Data 28	Recurrencd	1.44658
	Data 29	Recurrencd	21.5342
	Data 30	Recurrencd	2.07123
	Data 31	Recurrencd	16.5041
	Data 32	Recurrencd	1.90685
	Data 33	Recurrencd	0.821918
	Data 34	Recurrencd	99.4521
	Data 35	Recurrencd	24.1644
	Data 36	Recurrencd	80.6466
	Data 37	Recurrencd	94.2575
	Data 38	Recurrencd	62.6959
	Data 39	Recurrencd	22.2247
	Data 40	Recurrencd	55.8575
	Data 41	Recurrencd	19.0027
	Data 42	Recurrencd	74.5315
	Data 43	Recurrencd	25.3151
	Data 44	Recurrencd	88.9973
	Data 45	Recurrencd	0
TIM-3	Data 1	No recurrence	161.786
	Data 2	No recurrence	63.9452
	Data 3	No recurrence	27.4849
	Data 4	No recurrence	102.115
	Data 5	No recurrence	62.663
	Data 6	No recurrence	114.871
	Data 7	No recurrence	168.23
	Data 8	No recurrence	168.066
	Data 9	No recurrence	203.868
	Data 10	No recurrence	193.874
	Data 11	No recurrence	135.189
	Data 12	No recurrence	6.44384
	Data 13	No recurrence	140.778
	Data 14	No recurrence	158.762
	Data 15	No recurrence	231.452
	Data 16	No recurrence	223.036
	Data 17	No recurrence	122.762
	Data 18	No recurrence	121.019
	Data 19	No recurrence	9.99452
	Data 20	Recurrence	2.86027
	Data 21	Recurrence	63.4521
	Data 22	Recurrence	5.29315
	Data 23	Recurrence	44.9096
	Data 24	Recurrence	31.8575
	Data 25	Recurrence	40.5699
	Data 26	Recurrence	21.6
	Data 27	Recurrence	97.7753
	Data 28	Recurrence	56.6137
	Data 29	Recurrence	8.71233
	Data 30	Recurrence	25.7425
	Data 31	Recurrence	16.1096
	Data 32	Recurrence	33.3041
	Data 33	Recurrence	53.9836
	Data 34	Recurrence	34.2575
	Data 35	Recurrence	74.2356
	Data 36	Recurrence	28.1096
	Data 37	Recurrence	52.8
	Data 38	Recurrence	106.751
	Data 39	Recurrence	114.74
	Data 40	Recurrence	0.460274
	Data 41	Recurrence	27.8137
	Data 42	Recurrence	43.3644
	Data 43	Recurrence	31.0685
	Data 44	Recurrence	0
	Data 45	Recurrence	58.1589
	Data 46	Recurrence	18.0164
TIGIT	Data 1	No recurrence	0.854795
	Data 2	No recurrence	60.789
	Data 3	No recurrence	150.674
	Data 4	No recurrence	169.874
	Data 5	No recurrence	37.2493
	Data 6	No recurrence	176.679
	Data 7	No recurrence	58.2904
	Data 8	No recurrence	113.096
	Data 9	No recurrence	5.88493
	Data 10	No recurrence	47.1452
	Data 11	Recurrence	96.9863
	Data 12	Recurrence	29.7205
	Data 13	Recurrence	56.3507
	Data 14	Recurrence	142.356

## Sheet: Figure 1h
Figure 1h
		Dead/Alive	OS from surgery
LAG-3	Data 1	Alive	162.411
	Data 2	Alive	138.575
	Data 3	Alive	166.389
	Data 4	Alive	129.205
	Data 5	Alive	173.49
	Data 6	Alive	171.123
	Data 7	Alive	111.551
	Data 8	Alive	147.781
	Data 9	Alive	106.553
	Data 10	Alive	174.707
	Data 11	Alive	179.211
	Data 12	Alive	48.9534
	Data 13	Alive	168.066
	Data 14	Alive	64.8
	Data 15	Dead	125.622
	Data 16	Alive	119.441
	Data 17	Alive	120.329
	Data 18	Dead	126.082
	Data 19	Dead	115.233
	Data 20	Dead	21.7644
	Data 21	Alive	70.0274
	Data 22	Dead	30.1808
	Data 23	Alive	210.838
	Data 24	Alive	114.97
	Data 25	Alive	170.532
	Data 26	Dead	4.3726
	Data 27	Dead	21.5342
	Data 28	Dead	10.6521
	Data 29	Dead	78.3781
	Data 30	Dead	50.4986
	Data 31	Dead	61.2493
	Data 32	Dead	11.9342
	Data 33	Alive	44.3507
	Data 34	Alive	120.395
	Data 35	Dead	99.9781
	Data 36	Dead	105.962
	Data 37	Alive	156.69
	Data 38	Dead	73.2822
	Data 39	Dead	76.8329
	Data 40	Dead	61.3808
	Data 41	Dead	97.9726
	Data 42	Dead	78.1151
	Data 43	Dead	74.7288
	Data 44	Dead	106
	Data 45	Dead	9.27123
TIM-3	Data 1	Alive	161.786
	Data 2	Alive	63.9452
	Data 3	Alive	27.4849
	Data 4	Alive	114.115
	Data 5	Alive	62.663
	Data 6	Alive	114.871
	Data 7	Alive	168.23
	Data 8	Alive	168.066
	Data 9	Alive	203.868
	Data 10	Alive	193.874
	Data 11	Alive	135.189
	Data 12	Alive	6.44384
	Data 13	Alive	140.778
	Data 14	Alive	158.762
	Data 15	Alive	231.452
	Data 16	Alive	223.036
	Data 17	Alive	122.762
	Data 18	Alive	121.019
	Data 19	Alive	9.99452
	Data 20	Dead	5.7863
	Data 21	Alive	120.756
	Data 22	Alive	34.2904
	Data 23	Alive	97.3808
	Data 24	Alive	75.1233
	Data 25	Alive	84.9534
	Data 26	Alive	102.378
	Data 27	Alive	194.433
	Data 28	Dead	83.8356
	Data 29	Alive	99.4521
	Data 30	Alive	41.6219
	Data 31	Alive	56.2849
	Data 32	Dead	97.9726
	Data 33	Dead	115.2
	Data 34	Alive	123.189
	Data 35	Alive	135.616
	Data 36	Dead	64.9
	Data 37	Alive	117.238
	Data 38	Alive	192.066
	Data 39	Alive	165.436
	Data 40	Dead	13.2822
	Data 41	Dead	44.3836
	Data 42	Dead	44.7452
	Data 43	Dead	42.0822
	Data 44	Dead	18.9699
	Data 45	Alive	127.2
	Data 46	Dead	82.2904
TIGIT	Data 1	Alive	0.854795
	Data 2	Alive	60.789
	Data 3	Alive	150.674
	Data 4	Alive	169.874
	Data 5	Alive	37.2493
	Data 6	Alive	176.679
	Data 7	Alive	58.2904
	Data 8	Alive	113.096
	Data 9	Alive	5.88493
	Data 10	Alive	47.1452
	Data 11	Alive	128.121
	Data 12	Dead	84.9534
	Data 13	Alive	111.584
	Data 14	Alive	210.707

## Sheet: Figure 1i
Figure 1i
		IMDC risk classifications
LAG-3	Data 1	Poor risk
	Data 2	Intermediate (two risks)
	Data 3	Intermediate (one risk)
	Data 4	Favorable risk
	Data 5	Intermediate (one risk)
	Data 6	Favorable risk
	Data 7	Intermediate (two risks)
	Data 8	Poor risk
	Data 9	Poor risk
	Data 10	Favorable risk
	Data 11	Intermediate (one risk)
	Data 12	Favorable risk
	Data 13	Intermediate (two risks)
	Data 14	Poor risk
	Data 15	Intermediate (one risk)
	Data 16	Intermediate (one risk)
	Data 17	Poor risk
	Data 18	Intermediate (one risk)
	Data 19	Intermediate (two risks)
	Data 20	Intermediate (one risk)
	Data 21	Poor risk
	Data 22	Poor risk
	Data 23	Intermediate (two risks)
	Data 24	Favorable risk
	Data 25	Intermediate (one risk)
	Data 26	Intermediate (two risks)
TIM-3	Data 1	Poor risk
	Data 2	Favorable risk
	Data 3	Intermediate (one risk)
	Data 4	Favorable risk
	Data 5	Favorable risk
	Data 6	Favorable risk
	Data 7	Favorable risk
	Data 8	Intermediate (two risks)
	Data 9	Favorable risk
	Data 10	Intermediate (one risk)
	Data 11	Favorable risk
	Data 12	Intermediate (one risk)
	Data 13	Favorable risk
	Data 14	Intermediate (one risk)
	Data 15	Favorable risk
	Data 16	Favorable risk
	Data 17	Intermediate (one risk)
	Data 18	Favorable risk
	Data 19	Intermediate (one risk)
	Data 20	Favorable risk
	Data 21	Poor risk
	Data 22	Intermediate (one risk)
	Data 23	Poor risk
	Data 24	Intermediate (one risk)
	Data 25	Intermediate (one risk)
	Data 26	Favorable risk
	Data 27	Intermediate (one risk)
TIGIT	Data 1	Favorable risk
	Data 2	Intermediate (one risk)
	Data 3	Favorable risk
	Data 4	Intermediate (one risk)

## Sheet: Figure 2c 
Figure 2C
		CD3	CD8	CD39/CD8	PD-1	PD-L1	CTLA-4
LAG-3	Data 1	0.34	3.4	0.178949	0.01	0.04	0.01
	Data 2	0.02	6.4	0.127761	0.06	0.04	0
	Data 3	0.62	14.4	2.9181	0.05	2.01	0.66
	Data 4	15.3	13.69	0.160443	0.15	0.19	0
	Data 5	2.23	3.84	0.349226	0.03	0.09	0.02
	Data 6	3.72	6.61	6.5719	0.19	0	0.03
	Data 7	6.39	10.27	4.73054	1.44	0.26	0.03
	Data 8	4.64	3.21	0.240513	0.01	0.11	0.05
	Data 9	4.75	8.8	1.32501	0.05	0.45	0.06
	Data 10	1.65	3.18	1.28152	0.1	0.22	5.19
	Data 11	3.37	7.08	0.107387	0	0.08	0
	Data 12	0.49	4.9	0.709142	0.01	0.1	0.1
	Data 13	15.84	3.4	1.69217	0.04	0.03	0.01
	Data 14	0.62	5.99	1.63977	0.02	0.13	0.01
	Data 15	6.38	18.16	2.05406	0.13	0.15	0.06
	Data 16	0.64	2.39	10.3822	0.06	0.09	0.03
	Data 17	16.7	27.78	1.56408	5.26	0.15	0
	Data 18	0.49	2.09	4.32414	0.13	0.04	0
	Data 19	3.56	11.64	35.2552	0	0.18	0.01
	Data 20	1.07	0.24	N/A	0	0.06	0
	Data 21	17.45	1.89	N/A	0.04	0.77	1.28
	Data 22	15.99	0.39	N/A	4.52	2.86	0.01
	Data 23	28.63	10.99	N/A	6.41	4.26	0.03
	Data 24	19.51	3.29	2.73551	2.95	1.86	0.17
	Data 25	16.09	8.17	3.60749	2.15	0.01	0
	Data 26	3.36	1.62	9.66473	0	0	0.05
	Data 27	20.3	15.53	3.25499	4.04	12.07	0.03
	Data 28	6.03	0.66	15.5992	1.25	0.21	0
	Data 29	20.9	3.89	13.7461	12.17	1.92	0.01
	Data 30	2	1.69	1.17787	0.14	0.08	0.11
	Data 31	3.85	5.54	0.380328	0.02	0.55	0
	Data 32	6.48	0.69	7.19045	3.87	0.12	0
	Data 33	5.62	13.35	9.62967	0.07	19	0.52
	Data 34	17.54	31.1	4.58305	0.07	2.73	0.05
	Data 35	11.4	20.2	11.3808	0.17	0.02	0.01
	Data 36	6.14	5.75	0.0120337	0.04	0.15	0.2
	Data 37	0.57	14.4	0.222452	0	0.06	0.03
	Data 38	2.41	2.47	1.21423	0	0.01	0.02
	Data 39	10.65	14.64	16.5176	0.32	3.32	0.03
	Data 40	22.65	29.15	6.61398	4.11	0.53	0.05
	Data 41	3.22	2.5	3.78996	0.02	0.05	0
	Data 42	4.77	1.15	0.675567	0.53	1.25	0.03
	Data 43	2.31	2.83	0.48267	0.01	0.03	0.02
	Data 44	3.76	5.33	4.69786	0.1	0.06	0.03
	Data 45	6.71	5.37	6.58874	0.44	1.05	0.03
TIM-3	Data 1	0.35	10.34	17.4298	0	0.08	0.01
	Data 2	1.29	3.05	N/A	0.01	0.03	0
	Data 3	0.76	5.82	0.0181934	0.01	0.04	0.01
	Data 4	0.86	2.69	0.813855	0	0.08	0.01
	Data 5	21.3	7.13	0.821987	0.01	0.24	0.01
	Data 6	12.7	19.03	15.332	0	0.6	0.01
	Data 7	0.61	3.67	0.36483	0	0.12	0.65
	Data 8	2.22	1.76	1.07138	0.01	1.02	0.03
	Data 9	10.1	10.84	3.97789	4.57	7.6	2.53
	Data 10	9.52	21.17	0.145932	0.82	3.37	1.11
	Data 11	1.23	54	0.242882	1.13	8.19	5.63
	Data 12	37	37.3	12.4487	1.71	1.37	0.21
	Data 13	9.63	11.91	0.101353	0.3	4.31	0.32
	Data 14	7.84	17.9	7.48153	0.05	0.25	0.05
	Data 15	1.08	2.75	3.24191	0.03	0.07	0.04
	Data 16	7.61	10.36	0.985656	0.44	0.18	0.01
	Data 17	6.08	13.54	11.1318	0.21	0.07	0.01
	Data 18	1.69	4.47	0.169854	0.08	0.6	0.05
	Data 19	0.3	2.2	N/A	0.07	0.29	0.05
	Data 20	12.96	8.3	N/A	2.11	0.07	0
	Data 21	28.89	6.24	N/A	15	0.5	0.05
	Data 22	11.55	7.76	N/A	3.25	0.14	0.01
	Data 23	2.46	0.39	N/A	0.02	0.98	0.15
	Data 24	9.6	0.51	N/A	0.38	0.1	0.03
	Data 25	1.9	0.57	3.78089	0.33	0.47	0.03
	Data 26	2.93	0.86	0.82497	0.03	0.06	0.01
	Data 27	20.84	7.35	9.95551	1.67	0.92	0.59
	Data 28	11.29	7.22	7.46578	0.01	0.07	0
	Data 29	6.58	2.51	0.620712	1.12	0.03	0
	Data 30	7.81	4.4	9.67175	0	2.71	0.06
	Data 31	6.59	6.55	12.4813	0.94	0.16	0.02
	Data 32	0.58	0.24	4.6258	0.01	0.01	0
	Data 33	5.31	2.96	4.06903	0.05	0	0.01
	Data 34	11.67	2.84	2.13137	0.2	2.34	0.02
	Data 35	1.57	0.14	7.77966	0.09	0.16	0.02
	Data 36	9.46	4.2	0.286299	0.65	0.1	0
	Data 37	4.73	0.87	5.2636	0.11	0.04	0.01
	Data 38	6.93	0.56	1.65076	0.06	0.07	0
	Data 39	6.84	4.35	1.67232	0.73	7.38	3.49
	Data 40	36.97	7.91	0.474767	5.67	11.95	1.9
	Data 41	2.05	1.34	4.76649	0.06	0.03	0.02
	Data 42	19.02	10.93	0.00784745	1.18	0.05	0.04
	Data 43	0.02	0.31	1.59649	0	0.01	0.01
	Data 44	1.83	1.69	0.707796	0	0.02	0.02
	Data 45	0.73	1.25	1.99928	0.01	0	0.01
	Data 46	7.9	8.75	N/A	0.27	1.69	0.17
TIGIT	Data 1	2.7	18.08	15.6169	0.05	0.1	0
	Data 2	0.19	5.2	2.5	0.01	0	0
	Data 3	2.94	45.01	1.71477	0.58	0.19	0
	Data 4	19.8	39.57	0.317974	0.12	1.59	0.01
	Data 5	27	30.89	2.90933	0.24	2.32	0.08
	Data 6	7.14	15	0.335091	2.77	5.62	2.54
	Data 7	6.73	10.75	0	0.1	1.58	0.06
	Data 8	31.78	56	0.323708	17.67	0.11	0
	Data 9	0.12	4.78	0.00845166	0.02	0.11	0
	Data 10	0.27	2.73	0.0149231	0.06	0.15	0.03
	Data 11	29.92	19.61	N/A	18	18.93	0.05
	Data 12	7.74	1.64	N/A	0.13	0.06	0
	Data 13	6.07	2.62	2.28515	0.23	0.19	0
	Data 14	10.58	2.88	1.5	1.4	0.4	0.14

## Sheet: Figure 2d
Figure 2d
		CD68	CD163	CD47
LAG-3	Data 1	46.1	2.8	4.36
	Data 2	12.76	1.4	0
	Data 3	36.33	16.7	17.3
	Data 4	28.16	1.9	0.86
	Data 5	10.3	0.35	67.84
	Data 6	29.86	25.2	6.85
	Data 7	52.94	5.25	88.67
	Data 8	6.24	2.75	52.93
	Data 9	15.29	28.6	65.01
	Data 10	15.74	7.2	45.81
	Data 11	11.06	0.7	45.06
	Data 12	17.65	24.3	3.79
	Data 13	34.54	21.1	52.97
	Data 14	19.45	14	61.44
	Data 15	22.22	9.4	98.68
	Data 16	14.2	7.63	23.72
	Data 17	10.9	32.1	83.88
	Data 18	47.99	6	3.41
	Data 19	11.59	81	15.46
	Data 20	6.53	23.2	44.91
	Data 21	1.76	5.8	31.49
	Data 22	19.18	37.3	45.77
	Data 23	22.52	28.7	34.9
	Data 24	20.92	9.2	22.4
	Data 25	16.93	4.9	2.13
	Data 26	0.51	27.8	0.11
	Data 27	9.16	19.2	0.84
	Data 28	4.78	22.5	5.7
	Data 29	3.48	7.4	0.36
	Data 30	2.83	11.4	0.08
	Data 31	8.04	9.4	84.11
	Data 32	7.74	19.2	86.9
	Data 33	5.53	5.8	93.92
	Data 34	1.33	28.2	54.06
	Data 35	10.8	5.5	87.37
	Data 36	1.67	3.1	40.5
	Data 37	0.75	22.7	85.19
	Data 38	8.73	23.1	47.14
	Data 39	17.31	33.4	50.85
	Data 40	18.71	89	6.82
	Data 41	3.08	14.2	66.19
	Data 42	13.88	3.8	35.97
	Data 43	0.82	2.4	50.99
	Data 44	2.44	23.4	16.84
	Data 45	4.98	42.8	96.51
TIM-3	Data 1	11.77	22.3	0.03
	Data 2	16.47	1.7	0.08
	Data 3	8.33	6.04	42.98
	Data 4	8.98	8.5	62.83
	Data 5	18.14	1.2	34.28
	Data 6	10.77	19.8	61.26
	Data 7	7.34	26.1	3.43
	Data 8	19.96	18.8	31.62
	Data 9	78.61	36.2	12.55
	Data 10	44.6	12.86	10.07
	Data 11	73.46	3.7	89.72
	Data 12	58	17.2	98.88
	Data 13	26.46	13.6	64.66
	Data 14	30.23	5.2	0.72
	Data 15	13.84	10.3	20.52
	Data 16	29.71	9.8	15.93
	Data 17	15.02	2.2	4.32
	Data 18	7.13	2.8	19.48
	Data 19	2.94	27	0.04
	Data 20	8.1	8	17.72
	Data 21	12.73	15	36.06
	Data 22	8.7	16.1	21.7
	Data 23	7.66	4.75	10.28
	Data 24	23.16	2.5	28
	Data 25	4.17	12.5	6.64
	Data 26	26.56	10.4	7.78
	Data 27	22.39	7	5.73
	Data 28	0.35	26.6	2.29
	Data 29	8.4	5.6	2.11
	Data 30	1.03	39.8	5.35
	Data 31	34.52	12.6	0.02
	Data 32	1.88	8.43	37.47
	Data 33	7.68	5.9	27.66
	Data 34	2.87	2.2	15.67
	Data 35	0.5	16.6	18.41
	Data 36	8.81	4.1	74.38
	Data 37	4.14	1.1	26.26
	Data 38	0.91	4	17.03
	Data 39	4.45	12.8	89.66
	Data 40	9.27	1.4	27.55
	Data 41	1.41	22.4	57.2
	Data 42	13.52	2.2	98.38
	Data 43	2.03	4.7	12.41
	Data 44	2.35	0.1	97.56
	Data 45	1.45	8.7	49.91
	Data 46	13.18		90.89
TIGIT	Data 1	14.05	19	0.65
	Data 2	17.06	11.3	43.8
	Data 3	52.62	15	3.96
	Data 4	27.24	1.8	66.57
	Data 5	29.17	14.3	78.48
	Data 6	69.41	1.6	82.29
	Data 7	58.39	27	33.3
	Data 8	84.55	1.3	99.16
	Data 9	2.79	2.2	0.26
	Data 10	13.64	2	88.92
	Data 11	25.93	13.94	34.83
	Data 12	10.68	15	17.62
	Data 13	32.37	11.5	70.19
	Data 14	13.05	10	28.84

## Sheet: Figure 2e
Figure 2e
		Ki67	IDO-1	GLUT-1	CD73
LAG-3	Data 1	10.208	7.425	94.48	5.13
	Data 2	1.982	0.273333	88.82	1.65
	Data 3	33.116	25.6083	94.61	1.98
	Data 4	1.654	0.766667	83.27	1.1
	Data 5	8.04	1.94667	47.12	6.11
	Data 6	2.068	1.41333	69.47	4.56
	Data 7	2.762	2.34833	75.11	10.02
	Data 8	1.496	0.745	48.87	10.51
	Data 9	1.158	3.025	6.57	0.02
	Data 10	2.248	5.51667	6.24	0.02
	Data 11	6.696	1.47667	5.01	13.8
	Data 12	3.374	19.5283	15.86	1.95
	Data 13	4.62	4.61833	3.49	3.97
	Data 14	6.48	2.26333	36.2	6.91
	Data 15	0.964	0.468333	91.3	7.91
	Data 16	9.902	3.48833	12.72	0.13
	Data 17	16.522	7.29167	72.4	4.77
	Data 18	36.89	1.17333	13.23	2.3
	Data 19	13.27	20.895	19.97	10.42
	Data 20	19.926	3.88	93.44	1.34
	Data 21	2.95	8.49167	81.69	11.28
	Data 22	5.182	38.0583	4.85	4.29
	Data 23	7.504	9.20333	72.13	12.79
	Data 24	11.682	8.04333	69.8	16.49
	Data 25	8.264	3.845	83.55	3.91
	Data 26	2.568	0.985	79.51	3.29
	Data 27	6.916	1.86167	77.01	47
	Data 28	2.092	8.885	27.84	16.3
	Data 29	12.542	12.135	37.2	42
	Data 30	3.45	2.29833	43.62	2.97
	Data 31	18.136	14.9033	49.2	0.04
	Data 32	0.332	14.0183	0.5	3.5
	Data 33	8.106	23.1917	60	2.32
	Data 34	6.206	14.86	13.58	1.06
	Data 35	1.6	9.36667	49.02	0.32
	Data 36	3.72	2.61667	11.41	8.64
	Data 37	5.046	32.775	15.26	0.26
	Data 38	0.848	1.35333	74.58	1.51
	Data 39	7.39	18.8283	53.33	9
	Data 40	11.766	9.745	50.11	6.54
	Data 41	1.384	3.40333	74.23	2.16
	Data 42	4.128	30.08	87.57	18.28
	Data 43	18.782	31.7467	66.84	3.6
	Data 44	42.94	56.1633	69.28	1.49
	Data 45	48.566	51.19	79.37	17.86
TIM-3	Data 1	14.594	3.965	94.64	12.9
	Data 2	1.704	0.115	94.43	0.26
	Data 3	7.9	3.85833	92.7	2.98
	Data 4	5.012	1.73667	2.73	2.09
	Data 5	4.566	12.68	24.7	1.49
	Data 6	2.63	3.27667	6.81	1.88
	Data 7	5.308	1.10833	0.44	0.52
	Data 8	4.144	10.18	1.82	20.14
	Data 9	8.366	11.275	66.28	20.22
	Data 10	22.158	8.14833	61.32	7.47
	Data 11	22.25	22.775	66.06	3.5
	Data 12	7.152	25.76	47.08	29.55
	Data 13	9.406	12.37	18.84	4.41
	Data 14	4.948	4.37333	26.83	16.55
	Data 15	0.84	0.686667	7.17	6.27
	Data 16	9.968	4.41	0.37	2.88
	Data 17	0.69	1.82667	14.97	9.56
	Data 18	8.422	5.04833	37.14	9.6
	Data 19	0.096	0.533333	0.32	2.26
	Data 20	11.642	8.845	79.8	7.77
	Data 21	2.812	1.11333	84.65	1.25
	Data 22	2.442	6.74667	78.29	5.27
	Data 23	1.436	3.02167	4.68	8.64
	Data 24	0.728	1.11167	4.74	1.73
	Data 25	1.434	0.315	29.24	11.01
	Data 26	2.628	28.3417	91.24	1.69
	Data 27	3.168	4.68667	95.78	15.6
	Data 28	1.174	0.613333	69	1.06
	Data 29	1.942	3.855	88.76	12.81
	Data 30	6.382	1.00833	43.53	4.62
	Data 31	1.564	1.85333	50.43	36.79
	Data 32	0.542	4.01667	71.05	0.21
	Data 33	2.056	37.9183	96.46	3.87
	Data 34	17.762	34.6183	66.8	3.4
	Data 35	4.476	24.8433	45.87	9.51
	Data 36	1.98	9.38667	53.91	12.52
	Data 37	1.328	12.1217	88.79	6.51
	Data 38	0.486	38.215	80.02	3.82
	Data 39	26.246	39.8233	84.95	15.08
	Data 40	12.284	56.71	89.88	17.12
	Data 41	3.578	17.51	95.49	3.71
	Data 42	22.54	18.3233	72.64	3.12
	Data 43	16.826	57.1517	40.89	28.32
	Data 44	21.824	31.405	68.03	8.76
	Data 45	14.194	57.7433	78.48	1.36
	Data 46	12.988	68.9833	60.21	1.9
TIGIT	Data 1	14.83	1.75333	85.6	9.5
	Data 2	34.226	3.55833	95.83	0.05
	Data 3	3.92	0.225	61.06	7.38
	Data 4	16.798	9.875	29.65	10.45
	Data 5	16.432	19.2917	29.42	4.35
	Data 6	41.298	14.2233	59.79	1.61
	Data 7	24.154	6.88167	36.43	2.45
	Data 8	4.41	1.22167	15.71	4.44
	Data 9	0.564	1.74833	54.34	4.81
	Data 10	1.714	0.936667	31.14	13.39
	Data 11	13.344	22.87	87.16	7.12
	Data 12	2.622	6.135	89.41	14.72
	Data 13	2.992	7.125	75.52	1.17
	Data 14	0.9	31.0467	44.1	7.1

## Sheet: Figure 2f
Figure 2f
		CD34	D2-40
LAG-3	Data 1	4.56929	0.0159825
	Data 2	5.25908	0.0234769
	Data 3	4.37577	0.401111
	Data 4	7.18866	0.00480582
	Data 5	8.56913	0.0826341
	Data 6	2.96402	0.0103411
	Data 7	1.71034	0.0275035
	Data 8	0.881484	0.00288938
	Data 9	0.0855273	0.0326533
	Data 10	3.56754	0.139109
	Data 11	4.78382	0.0238538
	Data 12	2.72982	0.188347
	Data 13	2.04495	0.377172
	Data 14	2.27815	0.226538
	Data 15	2.55247	1.2988
	Data 16	0.848631	0.188791
	Data 17	3.7135	0.204145
	Data 18	0.78328	0.264593
	Data 19	2.14587	0.155133
	Data 20	0.600543	0.289255
	Data 21	0.806483	1.63066
	Data 22	1.04887	0.511108
	Data 23	1.00357	0.132499
	Data 24	1.88546	3.06129
	Data 25	1.0296	0.172898
	Data 26	1.10705	0.159379
	Data 27	0.198627	0.869715
	Data 28	1.09566	0.54896
	Data 29	0.143463	0.411728
	Data 30	1.67176	0.747336
	Data 31	0.169129	0.0937883
	Data 32	0.0370316	0.198498
	Data 33	0.0354031	0.416024
	Data 34	2.90837	0.238888
	Data 35	0.0968051	0.082374
	Data 36	1.68981	0.0403351
	Data 37	0.188839	0.0630963
	Data 38	1.28183	0.076385
	Data 39	2.74687	0.311663
	Data 40	0.00114468	0.106986
	Data 41	3.4078	0.00813511
	Data 42	2.13563	0.142633
	Data 43	3.67334	0.00147146
	Data 44	2.64187	0.00620839
	Data 45	0.541845	0.00362459
TIM-3	Data 1	12.0837	0.0162321
	Data 2	7.10597	0.00905917
	Data 3	6.88583	0.0291228
	Data 4	0.102136	0.0106812
	Data 5	1.08891	0.193548
	Data 6	1.43652	0.0272587
	Data 7	0.79102	0.033062
	Data 8	0.174972	0.580031
	Data 9	1.53962	1.09302
	Data 10	0.999953	1.38894
	Data 11	0.607292	0.92134
	Data 12	2.57772	0.492086
	Data 13	0.852706	0.560734
	Data 14	0.00486195	0.163619
	Data 15	0.659363	0.381758
	Data 16	0.216328	0.416577
	Data 17	6.89116	0.359481
	Data 18	4.81372	0.937268
	Data 19	0.610195	0.106139
	Data 20	2.97509	0.156768
	Data 21	0.904901	0.306492
	Data 22	1.42414	0.0825906
	Data 23	4.1808	0.133339
	Data 24	1.38274	0.154636
	Data 25	1.47581	0.387105
	Data 26	0.153678	0.176713
	Data 27	0.140807	0.706397
	Data 28	0.158062	0.265617
	Data 29	1.36434	0.325086
	Data 30	0.18868	0.110071
	Data 31	0.00261089	0.328797
	Data 32	1.44965	0.0145949
	Data 33	1.45416	0.0196932
	Data 34	0.485609	0.331712
	Data 35	2.1747	0.066359
	Data 36	1.90161	0.099556
	Data 37	1.269	0.0151417
	Data 38	1.30407	0.0278633
	Data 39	2.10703	2.65377
	Data 40	3.70697	2.97226
	Data 41	2.41842	0.0194413
	Data 42	0.670962	0.0582507
	Data 43	0.278366	0.0206412
	Data 44	1.60746	0.00309555
	Data 45	0.617177	0.0128216
	Data 46	0.70772	0.112332
TIGIT	Data 1	9.97418	0.00354915
	Data 2	1.55418	0.0521552
	Data 3	3.529	0.00862371
	Data 4	2.15411	0.0162777
	Data 5	0.468892	0.373035
	Data 6	1.64894	1.14138
	Data 7	0.501847	0.396002
	Data 8	0.485762	0.227492
	Data 9	4.13011	0.267874
	Data 10	2.31101	0.241234
	Data 11	2.32634	0.369867
	Data 12	3.46896	0.0231068
	Data 13	0.00782231	0.947412
	Data 14	3.06485	0.100898

## Sheet: Figure 3c
Figure 3C
		CD3	CD8	CD39/CD8	PD-1	PD-L1	CTLA-4
LAG-3	Data 1	24.46	9.96	2.2079	0.64	0.7	0.01
	Data 2	24.6	27.95	49.4787	3.36	22.07	0.04
	Data 3	22.11	30.1	22.2523	4.99	2.56	0.06
	Data 4	5.79	2.63	2.44448	0.03	0.11	0.01
	Data 5	18.56	24.56	3.46787	2.81	6.86	0.2
	Data 6	20.5	15.64	19.6881	8.72	9.47	0.05
	Data 7	20.3	8.91	12.7329	0.02	0.78	0
	Data 8	11.25	37.9	1.12398	23.1	1971	1.78
	Data 9	12.22	35.9	11.3779	10.57	24.57	0.3
	Data 10	1.13	12.96	4.2359	1.77	18.46	0.11
	Data 11	5.86	22.11	5.76113	6.4	13.24	0.83
	Data 12	1.94	5.71	8.85836	0.32	2.51	0
	Data 13	0.03	26.55	16.9912	0.88	1.41	0
	Data 14	1.5	18.07	11.786	0.19	54.04	0.03
TIM-3	Data1	3.65	9.43	0.256129	0.01	0.18	0
	Data2	6.56	9.31	2.37446	0.01	0.09	0
	Data3	15.05	24.26	24.1314	2.06	4.68	0.01
	Data4	3.93	4.91	0.64	0.08	0.16	0.01
	Data5	6.81	1.37	0.641625	0	1.53	0
	Data6	0.78	0.41	0.100503	0.11	0.11	0
	Data7	10.6	12.11	22.5897	0.92	2.01	0.01
	Data8	0.15	2.75		0.74	0.01	0.01
	Data9	0.72	0.16	0.185483	0.03	0	0.01
	Data10	0.46	0.7	0.362428	0.01	0	0
	Data11	2.22	3.5	0.265717	0.27	0.38	0.06
	Data12	13.1	13.67	0.0326797	1.64	0.13	0
	Data13	1.6	5.86	1.17687	0.22	0.03	0
	Data14	9.3	29.19	6.4539	10.95	5.22	0.27
	Data15	1.74	2.15	0.137016	0.03	0.01	0.01
	Data16	7.25	7.41	2.70555	1.43	0.83	0.04
	Data17	4.59	24.9	2.10553	11.76	0.5	0.05
	Data18	5.76	9.73	3.76331	0.23	0	0.02
	Data19	5.81	10.03	3.15149	0.06	0.04	0
	Data20	7.45	15.08	17.0078	4.4	12.8	0
	Data21	6.11	5.48	N/A	0.08	3.58	0
	Data22	0.74	3.41	3.11089	0.26	2.69	0
TIGIT	Data 1	0.54	1.43	2.13697	0	0.04	0.1
	Data 2	2.11	4.57	1.10236	0.28	0.43	0.08
	Data 3	16.78	31.11	10.0262	5.9	8.16	1.73
	Data 4	1.32	1.07	0.708128	0	0.07	0
	Data 5	6.97	2.99	1.05515	0.63	0.33	0.11
	Data 6	1.95	0.57	0.44828	1.17	0.43	0.04
	Data 7	3.48	24.83	5.09172	6.21	9.86	1.59
	Data 8	4.14	13.8	12.0484	0.86	0.56	0.01
	Data 9	13.03	32.75	0.14262	10.15	1.22	0.63
	Data 10	0.56	4.58	N/A	0.33	0.03	0.08
	Data 11	0.54	19.87	N/A	0.05	6.39	0.97

## Sheet: Figure 3d
Figure 3d
		CD68	CD163	CD47
LAG-3	Data 1	3.89	48.3	0.32
	Data 2	63.75	39.2	8.27
	Data 3	3.45	11.4	53.2
	Data 4	4.06	6.5	0.98
	Data 5	13.09	19.9	20.91
	Data 6	5.38	29.8	53.23
	Data 7	0.4	16.3	0.2
	Data 8	9.18	15.6	8.47
	Data 9	1.12	36.4	36.35
	Data 10	0.36	6.35	20.84
	Data 11	10.98	39.2	27.26
	Data 12	2.03	7.1	36.04
	Data 13	1.4	15.5	12.78
	Data 14	1.59	12	11.08
TIM-3	Data 1	1.21	1.4	13.16
	Data 2	4.23	8.5	5.54
	Data 3	27.84	35	5.01
	Data 4	36.9	2.4	1.38
	Data 5	10.94	11.7	0.66
	Data 6	5.28	14.8	57.19
	Data 7	0.17	13.6	21.41
	Data 8	0.19	25.2	0.12
	Data 9	0.41	23.6	26.8
	Data 10	3.15	2	54.88
	Data 11	0.52	5.4	22.64
	Data 12	0.85	9.4	0.14
	Data 13	0.02	24.5	89.37
	Data 14	4.86	17.8	90.93
	Data 15	22.24	35.9	74.98
	Data 16	7.62	48	27.29
	Data 17	1.39	32.9	94.78
	Data 18	4.4	3.6	0.65
	Data 19	4.49	2.7	28.88
	Data 20	11.69	17.9	15.41
	Data 21	5.56	25.6	44.79
	Data 22	5.6	20	18.84
TIGIT	Data 1	2.7	3.9	0.28
	Data 2	0.19	7	0.13
	Data 3	18.87	9	14.68
	Data 4	2.15	16	0
	Data 5	9.69	6.5	8.02
	Data 6	0.94	5.2	48.56
	Data 7	44.39	6.8	86.57
	Data 8	18.99	4.6	94.89
	Data 9	9.94	49	86.32
	Data 10	1.04	7.4	59.05
	Data 11	0.42	19.7	72.33

## Sheet: Figure 3e
Figure 3e
		Ki67	IDO-1	GLUT-1	CD73
LAG-3	Data 1	0.13	41.0617	11.37	0.41
	Data 2	10.1	37.9	2.3	4.16
	Data 3	3.75	30.5167	11.13	9.05
	Data 4	1.94	13.6692	2.89	0.64
	Data 5	41.95	46.8725	41.16	10.06
	Data 6	11.54	19.25	5.35	14.79
	Data 7	6.06	14.095	2.22	5.68
	Data 8	48.89	30.5633	91.79	20.05
	Data 9	20.32	26.3308	84.32	23.78
	Data 10	2.68	31.5358	20.03	0.62
	Data 11	14.62	32.4158	80.88	15.68
	Data 12	10.21	33.1817	67.16	4.13
	Data 13	0.21	29.6575	45.1	5.13
	Data 14	7.55	27.7983	81.13	7.79
TIM-3	Data 1	2.25	40.035	13.37	3.14
	Data 2	0.49	33.4917	33.11	6.73
	Data 3	6.87	28.4742	5.9	11.59
	Data 4	0.43	22.6392	12.06	0.22
	Data 5	0.41	42.2708	0.27	2.21
	Data 6	0.97	38.7742	5.27	1.53
	Data 7	4.3	32.2267	3.54	9.42
	Data 8	9.86	11.7075	0.67	31.33
	Data 9	0.61	2.46417	0.87	22.36
	Data 10	7.82	28.1767	31.94	0.34
	Data 11	2.25	23.5233	9.65	6.07
	Data 12	4.03	11.8758	1.29	2.55
	Data 13	0.64	27.1283	12.06	1.81
	Data 14	5.3	23.095	0.27	24.13
	Data 15	0.22	24.2233	2.3	9.69
	Data 16	1.35	26.32	3.54	10.3
	Data 17	5.31	34.3567	0.67	0.46
	Data 18	0.08	26.5483	11.13	8.56
	Data 19	0.31	34.765	0.87	4.1
	Data 20	5.55	23.0742	86.84	11.03
	Data 21	18.45	17.7083	77.7	5.76
	Data 22	5.23	20.4717	76.48	17.91
TIGIT	Data 1	1.85	13.345	1.93	4.31
	Data 2	0.4	21.9492	2.82	3.86
	Data 3	15.42	21.195	48.21	12.65
	Data 4	0.05	35.6175	29.75	0.46
	Data 5	0.3	27.3008	2.11	0.46
	Data 6	24.3	13.2167	5.9	22.67
	Data 7	8.86	31.7358	11.37	5.37
	Data 8	3.15	24.4408	2.11	1.32
	Data 9	5.11	33.4717	5.27	17.8
	Data 10	0	0.0266667	2.89	4.22
	Data 11	0.44	3.445	20.16	7.91

[truncated: 9 more sheets: Figure 3f, Figure 5d, Figure 5e, Figure 5f, Figure 5g, Supplementary Figure 2a, Supplementary Figure 2b, Supplementary Figure 2c, Supplementary Figure 2d]
